# Supplementary material for: Repression of LSD1 potentiates homologous recombination-proficient ovarian cancer to PARP inhibitors through down-regulation of BRCA1/2 and RAD51
Source: Nat Commun. 2023 Nov 16;14:7430. doi: 10.1038/s41467-023-42850-x (PMC10654398; doi:10.1038/s41467-023-42850-x)
Supplement: Supplementary file 4 — Source Data [file 41467_2023_42850_MOESM4_ESM.xlsx]

## Sheet: Fig. 1b
Fig. 1b. LSD1 protein level in human OC tissues and NATs from TMA.
	NATs	Tumor		Paired t test
	0	4		P value	<0.001
	9	12		P value summary	***
	15	12		Significantly different (P < 0.05)?	Yes
	2	1		One- or two-tailed P value?	Two-tailed
	0	1		t, df	t=4.532, df=44
	2	15		Number of pairs	45
	1	6
	1	2
	6	10
	1	2
	1	10
	3	12
	1	3
	4	2
	4	1
	10	4
	1	8
	2	15
	8	6
	6	8
	4	4
	4	6
	6	8
	1	2
	2	12
	2	2
	1	3
	3	4
	4	8
	1	4
	4	6
	3	8
	2	8
	4	6
	0	6
	1	6
	1	3
	2	10
	2	4
	2	15
	1	10
	2	10
	10	2
	4	4
	8	8

## Sheet: Fig. 1c
Fig. 1c. LSD1 protein level in human OC tissues and NATs from TMA.
	NATs	Tumor			LSD1 IHC score	NATs	Tumor
	0	4		Weak	0	3
	9	12			1	12	3
	15	12			2	10	6
	2	1		Moderate	3	3	3
	0	1			4	8	7
	2	15			5
	1	6			6	3	7
	1	2		Strong	7
	6	10			8	2	7
	1	2			9	1
	1	10			10	2	5
	3	12			11
	1	3			12		4
	4	2			15	1	3
	4	1
	10	4			NATs	Tumor
	1	8		Weak	25	9
	2	15		Moderate	14	17
	8	6		Strong	6	19
	6	8
	4	4
	4	6
	6	8
	1	2
	2	12
	2	2
	1	3
	3	4
	4	8
	1	4
	4	6
	3	8
	2	8
	4	6
	0	6
	1	6
	1	3
	2	10
	2	4
	2	15
	1	10
	2	10
	10	2
	4	4
	8	8

## Sheet: Fig. 1e
Fig. 1e. LSD1 protein level in human FTE, HOSE and OC tissues.
	FTE	HOSE	OC		Dunnett's multiple comparisons test	Mean Diff.	95.00% CI of diff.	Below threshold?	Summary	Adjusted P Value
	6	2	10		OC vs. FTE	3.918	2.626 to 5.210	Yes	***	<0.001
	6	6	12		OC vs. HOSE	3.985	2.098 to 5.871	Yes	***	<0.001
	6	10	8
	6	2	6
	2	8	12
	8	6	10
	6	1	8
	6	6	10
	8	8	6
	4	5	15
	6		10
	6		8
	6		8
	6		15
	6		6
	6		8
	4		9
	2		8
	4		12
	6		8
	6		6
	4		10
	6		9
	8		6
	6		10
	6		8
	4		8
	2		15
	8		10
	4		15
			10
			10
			10
			6
			8
			10
			8
			6
			12

## Sheet: Fig. 1f
Fig. 1f. The overall survival of OC patients with tumors expressing high or low levels of LSD1 using TMA.
	Days elapsed	Low	High
	3511	0
	1645	1
	3359	0
	1459	1
	3612	0
	2018	1
	2545	1
	3314	0
	3327	0
	2238	1
	3343	0
	3251	0
	343		1
	3241		0
	2835		1
	775		1
	3119		0
	1175		1
	182		1
	1586		1
	2131		1
	1395		1
	3135		0
	154		1
	3651		1
	3116		0
	3283		0
	2015		1
	961		1
	1428		1
	3285		0
	1206		1
	3009		1
	2978		0
	3169		0
	1795		1
	3037		0
	2967		0

## Sheet: Fig. 1g
Fig. 1g. The cell growth data of LSD1 knockdown cells (shLSD1 #1 and shLSD1 #2) detected by CCK8 assay compared with their control (shCtrl).
	A2780	Hours	shCtrl						shLSD1 #1						shLSD1 #2
		0	0.0243	0.0245	0.0254	0.0334	0.0394	0.0375	0.0064	0.0065	0.0102	0.0056	0.0077	0.0088	0.0067	0.0067	0.0085	0.0132	0.01	0.0084
		24	0.1456	0.1883	0.1874	0.179	0.1916	0.1844	0.0198	0.0277	0.0334	0.0309	0.0353	0.028	0.0243	0.0485	0.0339	0.0379	0.0407	0.0366
		48	0.4756	0.4952	0.5233	0.4979	0.5096	0.5122	0.1383	0.1404	0.1535	0.1474	0.3196	0.145	0.1466	0.1518	0.2165	0.1527	0.1432	0.1299
		72	1.1728	1.1413	1.1975	1.2042	1.1743	1.1112	0.336	0.3573	0.3847	0.3306	0.3381	0.3216	0.3052	0.3824	0.7319	0.3548	0.3136	0.3286
		96	2.2156	2.2367	2.2556	2.145	2.2224	2.2202	0.8023	0.8288	0.7554	0.9921	0.7928	1.0414	0.8058	0.82	0.8716	0.857	0.8455	0.8666
	SKOV3	Hours	shCtrl						shLSD1 #1						shLSD1 #2
		0	0.0965	0.0845	0.0804	0.0689	0.0703	0.0682	0.0436	0.0398	0.0328	0.031	0.0296	0.0272	0.0439	0.0491	0.0341	0.0357	0.0303	0.0307
		24	0.1475	0.1529	0.1365	0.1498	0.1316	0.1328	0.0854	0.0741	0.0548	0.069	0.0544	0.0672	0.0735	0.0666	0.0672	0.0642	0.0678	0.0639
		48	0.3824	0.383	0.3952	0.3893	0.3851	0.4026	0.1526	0.1614	0.1526	0.1502	0.1436	0.1575	0.1569	0.1585	0.1544	0.1345	0.1533	0.15
		72	0.574	0.562	0.5637	0.5793	0.5662	0.6142	0.2545	0.2562	0.2449	0.2537	0.2534	0.2715	0.2625	0.2624	0.2573	0.2629	0.2683	0.2823
		96	1.0251	1.0164	1.0376	1.0365	1.0613	1.0546	0.5046	0.569	0.4818	0.5486	0.5063	0.5074	0.4582	0.4751	0.4699	0.5127	0.4821	0.4706
	ES2	Hours	shCtrl						shLSD1 #1						shLSD1 #2
		0	0.05	0.045	0.0469	0.0424	0.0396	0.0431	0.0236	0.0194	0.0239	0.0253	0.0223	0.0203	0.0255	0.0159	0.0215	0.0222	0.023	0.0185
		24	0.155	0.1489	0.1582	0.1603	0.1639	0.1647	0.0682	0.0677	0.0855	0.0824	0.0742	0.079	0.0664	0.0675	0.0716	0.0911	0.0771	0.0729
		48	0.3227	0.327	0.3615	0.3529	0.3479	0.344	0.1741	0.1776	0.1949	0.1691	0.1824	0.1759	0.1769	0.217	0.1913	0.1903	0.173	0.148
		72	0.7502	0.7656	0.801	0.7239	0.7571	0.8017	0.3876	0.3753	0.3841	0.3671	0.3934	0.3504	0.3517	0.3656	0.3904	0.3723	0.4065	0.4139
		96	1.5469	1.6161	1.5847	1.6513	1.6027	1.6862	0.8737	0.9311	0.9695	0.9736	1.0691	1.1709	0.887	1.1235	1.0221	1.0264	1.066	0.9945
	Dunnett's multiple comparisons test	Mean Diff.	95.00% CI of diff.	Below threshold?	Summary	Adjusted P Value		Dunnett's multiple comparisons test	Mean Diff.	95.00% CI of diff.	Below threshold?	Summary	Adjusted P Value		Dunnett's multiple comparisons test	Mean Diff.	95.00% CI of diff.	Below threshold?	Summary	Adjusted P Value
								22.0303-0307							22.2.22-26
	shCtrl vs. shLSD1 #1	0.02322	0.01477 to 0.03166	Yes	***	0.0005		shCtrl vs. shLSD1 #1	0.04413	0.03004 to 0.05823	Yes	****	<0.0001		shCtrl vs. shLSD1 #1	0.02203	0.01739 to 0.02668	Yes	****	<0.0001
	shCtrl vs. shLSD1 #2	0.02183	0.01339 to 0.03028	Yes	***	0.0005		shCtrl vs. shLSD1 #2	0.04083	0.02632 to 0.05534	Yes	****	<0.0001		shCtrl vs. shLSD1 #2	0.0234	0.01816 to 0.02864	Yes	****	<0.0001
	Row 2							Row 2							Row 2
	shCtrl vs. shLSD1 #1	0.1502	0.1292 to 0.1712	Yes	****	<0.0001		shCtrl vs. shLSD1 #1	0.07437	0.05845 to 0.09028	Yes	****	<0.0001		shCtrl vs. shLSD1 #1	0.08233	0.07233 to 0.09234	Yes	****	<0.0001
	shCtrl vs. shLSD1 #2	0.1424	0.1213 to 0.1635	Yes	****	<0.0001		shCtrl vs. shLSD1 #2	0.07465	0.06323 to 0.08607	Yes	****	<0.0001		shCtrl vs. shLSD1 #2	0.08407	0.07245 to 0.09568	Yes	****	<0.0001
	Row 3							Row 3							Row 3
	shCtrl vs. shLSD1 #1	0.3283	0.2404 to 0.4161	Yes	***	0.0001		shCtrl vs. shLSD1 #1	0.2366	0.2260 to 0.2472	Yes	****	<0.0001		shCtrl vs. shLSD1 #1	0.1637	0.1446 to 0.1827	Yes	****	<0.0001
	shCtrl vs. shLSD1 #2	0.3455	0.3075 to 0.3836	Yes	****	<0.0001		shCtrl vs. shLSD1 #2	0.2383	0.2259 to 0.2507	Yes	****	<0.0001		shCtrl vs. shLSD1 #2	0.1599	0.1304 to 0.1895	Yes	****	<0.0001
	Row 4							Row 4							Row 4
	shCtrl vs. shLSD1 #1	0.8222	0.7770 to 0.8673	Yes	****	<0.0001		shCtrl vs. shLSD1 #1	0.3209	0.2967 to 0.3450	Yes	****	<0.0001		shCtrl vs. shLSD1 #1	0.3903	0.3525 to 0.4280	Yes	****	<0.0001
	shCtrl vs. shLSD1 #2	0.7641	0.5629 to 0.9654	Yes	***	0.0001		shCtrl vs. shLSD1 #2	0.3106	0.2865 to 0.3348	Yes	****	<0.0001		shCtrl vs. shLSD1 #2	0.3832	0.3421 to 0.4243	Yes	****	<0.0001
	Row 5							Row 5							Row 5
	shCtrl vs. shLSD1 #1	1.347	1.202 to 1.492	Yes	****	<0.0001		shCtrl vs. shLSD1 #1	0.519	0.4785 to 0.5594	Yes	****	<0.0001		shCtrl vs. shLSD1 #1	0.6167	0.4855 to 0.7478	Yes	****	<0.0001
	shCtrl vs. shLSD1 #2	1.372	1.322 to 1.421	Yes	****	<0.0001		shCtrl vs. shLSD1 #2	0.5605	0.5339 to 0.5870	Yes	****	<0.0001		shCtrl vs. shLSD1 #2	0.5947	0.4941 to 0.6954	Yes	****	<0.0001

## Sheet: Fig. 1i
Fig. 1i. The relative colony number of OC cells with LSD1 knockdown (shLSD1 #1 and shLSD1 #2).
	A2780	shCtrl	shLSD1 #1	shLSD1 #2		Dunnett's multiple comparisons test	Mean Diff.	95.00% CI of diff.	Below threshold?	Summary	Adjusted P Value
		100	51.05	43.92		shCtrl vs. shLSD1 #1	56.53	38.84 to 74.21	Yes	***	<0.001
		100	39.43	24		shCtrl vs. shLSD1 #2	69.17	51.48 to 86.85	Yes	***	<0.001
		100	39.94	24.58
	SKOV3	shCtrl	shLSD1 #1	shLSD1 #2		Dunnett's multiple comparisons test	Mean Diff.	95.00% CI of diff.	Below threshold?	Summary	Adjusted P Value
		100	32.78	43.38		shCtrl vs. shLSD1 #1	63.47	54.67 to 72.26	Yes	***	<0.001
		100	40.07	42.05		shCtrl vs. shLSD1 #2	60.38	51.58 to 69.17	Yes	***	<0.001
		100	36.75	33.44
	ES2	shCtrl	shLSD1 #1	shLSD1 #2		Dunnett's multiple comparisons test	Mean Diff.	95.00% CI of diff.	Below threshold?	Summary	Adjusted P Value
		100	41.76	42.12		shCtrl vs. shLSD1 #1	67.94	40.72 to 95.15	Yes	***	<0.001
		100	16.03	19.88		shCtrl vs. shLSD1 #2	63.61	36.39 to 90.82	Yes	***	<0.001
		100	38.4	47.18

## Sheet: Fig. 1j
Fig. 1j. The tumor volume in shLSD1-expressing and nontargeting control shCtrl-expressing A2780 subcutaneous xenografts in nude mice.
	Days after inoculation	shCtrl								shLSD1
	10	65.5	119.2	46.6	119.1	88.1	78.1	75.2	140.7	42.6	58.2	33.4	67.8	49.1	111.3	57.5	104.3
	13	206.6	228.1	95.1	197.8	122.2	77.3	102.3	156.4	67.1	112	67.9	157.2	60.5	98.8	131.1	111
	16	229.5	156	126.6	292.7	186.6	319.9	322.1	304.9	126.6	200.4	104.8	155.4	115.9	194.6	226.1	187.5
	19	687.5	751.5	527.1	784.9	722.3	972.3	695.7	1746.8	217.1	311.4	291.6	597.6	196.3	480.3	323	595
	22	1753.4	936.6	823.2	1108.6	1051.9	1580.8	1124.3	2284.2	318.2	490.6	450.6	844.9	536.9	641.7	671.8	604.2
	25	1918.6	978.1	753.3	1428.5	927.4	1812.7	1043.4	2571	502.9	542.9	577.3	966.4	659.8	659.5	629.1	806.9
	Šídák's multiple comparisons test	Mean Diff.	95.00% CI of diff.	Below threshold?	Summary	Adjusted P Value
	shCtrl - shLSD1
	Row 1	26.04	-337.2 to 389.3	No	ns	>0.9999
	Row 2	47.53	-315.7 to 410.7	No	ns	0.9996
	Row 3	78.38	-284.8 to 441.6	No	ns	0.993
	Row 4	484.5	121.3 to 847.7	Yes	**	0.0033
	Row 5	763	399.8 to 1126	Yes	****	<0.0001
	Row 6	761	397.8 to 1124	Yes	****	<0.0001

## Sheet: Fig. 1k
Fig. 1k. The tumor weight in shLSD1-expressing and nontargeting control shCtrl-expressing A2780 subcutaneous xenografts in nude mice.
	shCtrl	shLSD1		Unpaired t test
	2.7368	0.7202		P value	<0.001
	2.4672	0.6842		P value summary	***
	2.4656	0.5867		Significantly different (P < 0.05)?	Yes
	2.148	0.5625		One- or two-tailed P value?	Two-tailed
	1.9198	0.4063		t, df	t=7.445, df=14
	1.5856	0.3494
	1.5178	0.3339
	1.1667	0.2859

## Sheet: Fig. 1l
Fig. 1l. The tumor volume in shLSD1-expressing and nontargeting control shCtrl-expressing SKOV3 subcutaneous xenografts in nude mice.
	Days after inoculation	shCtrl								shLSD1
	11	144.26	95.3	58.98	66.97	64.9	50.92	93.8	66.46	48.32	45.05	/	43.08	46.81	40.87	55.65	40.59
	14	99.17	71.12	131.88	116.69	86.4	47.62	62.87	106.57	40.27	67.89	/	52.07	31.2	44.58	55.79	56.27
	17	245.93	102.3	94.7	141.12	134.81	162.12	237.1	138.25	101.23	65.28	41.59	68.26	51.25	81.51	83.18	92.41
	20	345.47	171.03	183.15	257.56	144.25	146.23	208.38	225.52	99.24	94.31	49.56	81.67	50.59	111.18	140.11	119.04
	23	369.47	139.85	151.96	221.52	191.23	156.67	335.18	543.98	58.19	161.66	89.77	135.94	133.17	164.32	310.04	251.84
	26	573.85	215.43	377.51	306.06	258.98	220.68	370.35	703.95	104.79	195.3	112.36	152.73	143.26	214.09	514.83	187.53
	29	774.73	169.51	358.46	511.03	374.1	305.81	585.54	785.57	229.72	332.21	230.96	185.5	247.73	154.48	638.97	241.14
	32	1258.29	244.78	548.23	338.12	438.46	525.5	583.25	1002.49	236.07	315.93	227.04	191.58	264.89	184.56	787.56	406.72
	35	991.16	465.08	838.5	367.24	623.09	451.7	724.09	1002.38	362.93	416.53	268.83	197.39	368.66	229.48	695.21	359.36
	Šídák's multiple comparisons test	Predicted (LS) mean diff.	95.00% CI of diff.	Below threshold?	Summary	Adjusted P Value
	shCtrl - shLSD1
	11	42.87	-173.1 to 258.8	No	ns	>0.99
	14	49	-166.9 to 264.9	No	ns	>0.99
	17	83.95	-127.4 to 295.3	No	ns	0.94
	20	117	-94.39 to 328.4	No	ns	0.69
	26	100.6	-110.8 to 312.0	No	ns	0.84
	29	175.2	-36.14 to 386.6	No	ns	0.18
	32	200.5	-10.88 to 411.9	No	ns	0.07
	38	290.6	79.22 to 502.0	Yes	**	0.002
	41	320.6	109.2 to 532.0	Yes	***	<0.001

## Sheet: Fig. 1m
Fig. 1m. The tumor weight in shLSD1-expressing and nontargeting control shCtrl-expressing SKOV3 subcutaneous xenografts in nude mice.
	shCtrl	shLSD1		Unpaired t test
	0.3434	0.2163		P value	0.004
	0.5641	0.4653		P value summary	**
	0.5508	0.2831		Significantly different (P < 0.05)?	Yes
	0.6994	0.1921		One- or two-tailed P value?	Two-tailed
	0.4107	0.315		t, df	t=3.419, df=14
	0.4778	0.2014
	0.7508	0.5661
	0.8811	0.2501

[truncated: 107 more sheets: Fig. 1n, Fig. 1o, Fig. 1q, Fig. 1s, Fig. 2a, Fig. 2b, Fig. 2c, Fig. 2d, Fig. 2e, Fig. 2f, Fig. 2g, Fig. 2h,i, Fig. 2j, Fig. 2k, Fig. 2m, Fig. 2n, Fig. 3e, Fig. 3f, Fig. 3g, Fig. 3h …]
